# Supplementary material for: Long-Term Moderate Oxidative Stress Decreased Ovarian Reproductive Function by Reducing Follicle Quality and Progesterone Production
Source: PLoS One. 2016 Sep 27;11(9):e0162194. doi: 10.1371/journal.pone.0162194 (PMC5038974; doi:10.1371/journal.pone.0162194)
Supplement: S2 File — The OI group showed significant increases in swollen mitochondria, Golgi apparatus and lipid droplets. (ZIP) [file pone.0162194.s002.zip]

Archive with 7 entries (6 files):
- S2 and S2 File. Transmission electron microscopy/NC group(1).tif
- S2 and S2 File. Transmission electron microscopy/NC group(2).tif
- S2 and S2 File. Transmission electron microscopy/NC group(3).tif
- S2 and S2 File. Transmission electron microscopy/OI group (1).tif
- S2 and S2 File. Transmission electron microscopy/OI group (2).tif
- S2 and S2 File. Transmission electron microscopy/OI group (3).tif
- S2 and S2 File. Transmission electron microscopy/
