# Supplementary material for: Long-Term Moderate Oxidative Stress Decreased Ovarian Reproductive Function by Reducing Follicle Quality and Progesterone Production
Source: PLoS One. 2016 Sep 27;11(9):e0162194. doi: 10.1371/journal.pone.0162194 (PMC5038974; doi:10.1371/journal.pone.0162194)
Supplement: S1 Table — The BV, ConnD and TbTh in the tibia of the OI group were not significantly different when compared with the NC group. (XLSX) [file pone.0162194.s003.xlsx]

## Sheet: Sheet1
Sample	BV	Tb.N	Tb.Th	Tb.Sp	Conn.D.	SMI
NC-1	1.4103	5.2241	0.0763	0.2484	364.705	-2.6742
NC-2	1.3335	4.7911	0.0868	0.239	257.78	-2.8646
NC-3	1.4003	4.7824	0.0849	0.238	352.1	-2.8526
NC-4	1.4707	5.1109	0.0851	0.2686	371.674	-2.3173
NC-5	1.3401	5.1551	0.079	0.2643	261.305	-2.3012
NC-6	1.4656	4.7872	0.0778	0.2549	268.18	-2.709
OI-1	1.28	4.3887	0.0851	0.29	347.265	-2.467
OI-2	1.3236	4.813	0.0747	0.217	348.294	-0.4584
OI-3	1.4246	4.5157	0.0828	0.2517	335.234	-0.9846
OI-4	1.2912	4.388	0.0831	0.283	263.966	-2.8564
OI-5	1.2508	4.5985	0.0721	0.2198	250.736	-0.4606
OI-6	1.1945	4.6197	0.0718	0.2552	248.299	-2.7557
