# Supplementary material for: Long-Term Moderate Oxidative Stress Decreased Ovarian Reproductive Function by Reducing Follicle Quality and Progesterone Production
Source: PLoS One. 2016 Sep 27;11(9):e0162194. doi: 10.1371/journal.pone.0162194 (PMC5038974; doi:10.1371/journal.pone.0162194)
Supplement: S2 Table — There was no significant difference in 17β-estradiol levels between the two groups. (XLS) [file pone.0162194.s004.xls]

## Sheet: Sheet1
Date Created: 2011-11-29 14:19:27
Blanked Data	OD 值															吸光度	浓度
0	-0.002	2.609	1.078	1.063	1.233	1.464	1.555	1.838	2.042	2.324	2.038					40.789	4000
	2.599	2.314	2.649	2.515	2.287	2.574	2.43	2.111	2.366	2.363	2.087					47.2999	1600
2.51	2.481	2.064	2.361	2.449	2.437	2.412	2.321	2.32	2.254	2.415	2.048					56.1471	640
2.317	2.399	2.322	2.463	2.372	2.383	2.294	2.388	2.411	2.299							59.6323	256
2.334	2.031	2.41	2.331	2.156	2.365	2.282	2.313	2.436	2.458							70.4711	102.4
																78.2842	41
																89.0846	16.4
eliminate effects of NSB
0.002	0	2.611	1.08	1.065	1.235	1.466	1.557	1.84	2.044	2.326	2.04
0.002	2.601	2.316	2.651	2.517	2.289	2.576	2.432	2.113	2.368	2.365	2.089
2.512	2.483	2.066	2.363	2.451	2.439	2.414	2.323	2.322	2.256	2.417	2.05
2.319	2.401	2.324	2.465	2.374	2.385	2.296	2.39	2.413	2.301
2.336	2.033	2.412	2.333	2.158	2.367	2.284	2.315	2.438	2.46
Adjust of B/B0%
0.076599	0	100	41.3635	40.789	47.2999	56.1471	59.6323	70.4711	78.2842	89.0846	78.131
0.076599	99.617	88.7016	101.532	96.3998	87.6676	98.6595	93.1444	80.9268	90.6932	90.5783	80.0077
96.2083	95.0977	79.1268	90.5017	93.8721	93.4125	92.455	88.9697	88.9314	86.4037	92.5699	78.514
88.8165	91.9571	89.008	94.4083	90.923	91.3443	87.9357	91.5358	92.4167	88.1272
89.4676	77.8629	92.3784	89.3527	82.6503	90.6549	87.4761	88.6633	93.3742	94.2168
The concentration of estrogen using standard curve
351134	354241	3.58849	3044.02	3251.92	1538.01	556.029	372.417	107.078	43.5998	12.5912	44.3747
351134	3.75008	13.1582	3.00884	5.42898	14.8198	4.1866	7.8942	32.1736	10.4647	10.6039	35.7608
5.54986	6.306	39.5733	10.6978	7.26046	7.65452	8.54553	12.7587	12.815	17.1382	8.43335	42.4627
12.9855	9.0491	12.7026	6.82629	10.1918	9.70981	14.3698	9.49832	8.58325	14.0569
12.0487	45.7641	8.62114	12.2089	26.3889	10.5109	15.1498	13.2163	7.68831	6.97829
sample	E2 concentration
NC-1	12.9855
NC-2	9.0491
NC-3	12.7026
NC-4	6.82629
NC-5	10.1918
NC-6	9.70981
NC-7	14.3698
NC-8	9.49832
NC-9	8.58325
NC-10	14.0569
OI-1	12.0487
OI-2	8.62114
OI-3	12.2089
OI-4	10.5109
OI-5	15.1498
OI-6	13.2163
OI-7	7.68831
OI-8	6.97829
OI-9	11.7048
OI-10	9.9007
