# Supplementary material for: Long-Term Moderate Oxidative Stress Decreased Ovarian Reproductive Function by Reducing Follicle Quality and Progesterone Production
Source: PLoS One. 2016 Sep 27;11(9):e0162194. doi: 10.1371/journal.pone.0162194 (PMC5038974; doi:10.1371/journal.pone.0162194)
Supplement: S3 Table — The progesterone levels were significantly decreased after ozone exposure. (XLS) [file pone.0162194.s005.xls]

## Sheet: Sheet1
Date Created: 2011-11-30 14:16:03
Raw Data													38.5407	1000
0.12	0.123	1.192	0.548	0.535	0.625	0.742	0.906	0.763	0.973	0.888	1.011		46.9598	500
0.858	0.726	0.654	0.771	0.717	0.63	0.682	0.777	0.764	0.857	0.735	0.668		57.9046	250
0.737	0.781	0.778	0.716	0.83	0.791	0.715	0.723	0.722	0.727				73.246	125
0.829	0.891	0.894	0.846	0.778	0.761	0.725	0.88	0.884	0.753				79.5136	31.3
													83.0683	7.8
Blanked Data
0	0.003	1.072	0.428	0.415	0.505	0.622	0.786	0.643	0.853	0.768	0.891
0.738	0.606	0.534	0.651	0.597	0.51	0.562	0.657	0.644	0.737	0.615	0.548
0.617	0.661	0.658	0.596	0.71	0.671	0.595	0.603	0.602	0.607
0.709	0.771	0.774	0.726	0.658	0.641	0.605	0.76	0.764	0.633
eliminate effects of NSB
-0.003	0	1.069	0.425	0.412	0.502	0.619	0.783	0.64	0.85	0.765	0.888
0.735	0.603	0.531	0.648	0.594	0.507	0.559	0.654	0.641	0.734	0.612	0.545
0.614	0.658	0.655	0.593	0.707	0.668	0.592	0.6	0.599	0.604
0.706	0.768	0.771	0.723	0.655	0.638	0.602	0.757	0.761	0.63
Adjust %B/B0
-0.280636	0	100	39.7568	38.5407	46.9598	57.9046	73.246	59.869	79.5136	71.5622	83.0683
68.7558	56.4079	49.6726	60.6174	55.5659	47.4275	52.2919	61.1787	59.9626	68.6623	57.2498	50.9822
57.4369	61.5529	61.2722	55.4724	66.1366	62.4883	55.3789	56.1272	56.0337	56.5014
66.043	71.8428	72.1235	67.6333	61.2722	59.6819	56.3143	70.8138	71.188	58.9336
The concentration of progesterone using standard curve
46941.3	45732	4.18101	1133.62	1269.36	580.154	209.647	50.3336	174.641	28.1006	58.8663	20.1903
76.4212	240.958	450.79	162.9	260.583	555.46	353.333	154.615	173.128	77.0889	222.811	399.098
218.968	149.327	153.276	262.86	97.5	136.885	265.156	247.33	249.491	238.871
98.3519	57.3498	55.8724	84.8306	153.276	177.706	243.063	63.1092	60.9508	190.515
sample	P concentration
NC-1	218.968
NC-2	149.327
NC-3	153.276
NC-4	262.86
NC-5	97.5
NC-6	136.885
NC-7	265.156
NC-8	247.33
NC-9	249.491
NC-10	238.871
OI-1	98.3519
OI-2	57.3498
OI-3	111.745
OI-4	84.8306
OI-5	153.276
OI-6	177.706
OI-7	243.063
OI-8	63.1092
OI-9	60.9508
OI-10	190.515
