# Supplementary material for: Long-Term Moderate Oxidative Stress Decreased Ovarian Reproductive Function by Reducing Follicle Quality and Progesterone Production
Source: PLoS One. 2016 Sep 27;11(9):e0162194. doi: 10.1371/journal.pone.0162194 (PMC5038974; doi:10.1371/journal.pone.0162194)
Supplement: S4 Table — There was no significant difference in body weights between the two groups. The exhausted swimming time of the OI mice was substantially decreased when compared with the NC group. (XLSX) [file pone.0162194.s006.xlsx]

## Sheet: Sheet1
Sample	body weight（g）	Swimming time（min）	Ovarian weight(g)
NC-1	18.64	102.517	0.0013
NC-2	19.88	106.683	0.0041
NC-3	19.23	107.65	0.0019
NC-4	18.13	109.517	0.0023
NC-5	15.42	111.717	0.0021
NC-6	18.45	113.317	0.0023
OI-1	19.2	24.19	0.0026
OI-2	18.73	24.5805	0.0024
OI-3	19.5	20.9972	0.0025
OI-4	20.49	17.5702	0.0019
OI-5	16.93	20.6	0.0023
OI-6	19.6	23.2	0.0024

## Sheet: Sheet2
O3-10cycles①	50
O3-10cycles②
O3-10cycles③
O3-10cycles④
O3-10cycles①
O3-10cycles②
O3-10cycles③
O3+NS-10cycles①
O3+NS-10cycles③
NS-10cycles①
NS-10cycles②
NS-10cycles③
blank-10cycles①
blank-10cycles②
blank-10cycles③
			570	250	230	95
			410	200		170
			380	255	250	135
						215
I			595		220	310
					600	295
					380	325
					655	240
O3
O3+I
