# Supplementary material for: Long-Term Moderate Oxidative Stress Decreased Ovarian Reproductive Function by Reducing Follicle Quality and Progesterone Production
Source: PLoS One. 2016 Sep 27;11(9):e0162194. doi: 10.1371/journal.pone.0162194 (PMC5038974; doi:10.1371/journal.pone.0162194)
Supplement: S5 Table — The cardiac function of the two groups was estimated by determining the EF and FS. (XLSX) [file pone.0162194.s007.xlsx]

## Sheet: Sheet1
Sample	EF	FS
NC-1	77.8176	44.3552
NC-2	78.5844	42.8901
NC-3	74.6951	43.9744
NC-4	77.68	42.0945
NC-5	74.06	42.515
NC-6	75.1388	44.7349
OI-1	74.707	41.6058
OI-2	72.4971	39.5349
OI-3	73.4834	41.4894
OI-4	73.3505	41.4286
OI-5	74.0393	42.3071
OI-6	73.6173	39.3066
