# Supplementary material for: Long-Term Moderate Oxidative Stress Decreased Ovarian Reproductive Function by Reducing Follicle Quality and Progesterone Production
Source: PLoS One. 2016 Sep 27;11(9):e0162194. doi: 10.1371/journal.pone.0162194 (PMC5038974; doi:10.1371/journal.pone.0162194)
Supplement: S6 Table — The fertility and fecundity was substantially decreased in the OI group. (XLSX) [file pone.0162194.s008.xlsx]

## Sheet: Sheet1
2015/4/2 started mate
NC 1:3 mate	(Male/female）					O3 1:3 mate
Date	Number of newborn mice	Date of newborn mice for 3-week old	Number of 3-week old newborn mice			Date	Number of newborn mice	Date of newborn mice for 3-week old	Number of 3-week old newborn mice
2015-04-23	8	2015-05-13	8			2015-04-26	2
2015-05-05	9	2015-05-26	9			2015-04-27	8	2015-05-18	6
2015-05-14	8	2015-06-06	8			2015-05-18	7	2015-06-06	5
2015-06-13	11	2015-07-03	11			2015-06-10	5	2015-07-03	3
2015-06-20	9	2015-07-11	9			2015-06-20	6	2015-07-11	5
2015-07-07	3					2015-07-02	1
2015-08-03	8	2012-09-04	8			2015-07-25	14	2015-08-17	14
NC 1:3 mate
Date	Number of newborn mice	Date of newborn mice for 3-week old	Number of 3-week old newborn mice
2015-04-24	4	2015-05-13	3			O3 1:3 mate
2015-05-02	7	2015-05-20	5			Date	Number of newborn mice	Date of newborn mice for 3-week old	Number of 3-week old newborn mice
2015-05-25	5	2015-06-14	5			2015-04-25	9	2015-05-16	6
2015-05-30	11	2015-06-20	11			2015-05-12	10	2015-06-01	5
2015-06-02	5	2015-06-23	5			2015-05-20	7	2015-06-08	7
2015-06-20	5	2015-07-12	4			2015-06-03	7	2015-06-22	6
2015-06-25	5	2015-07-15	5			2015-06-11	3
2015-07-10	6	2015-08-17	6			2015-06-12	3	2015-07-03	3
2015-07-30	6					2015-06-25	5	2015-07-15	3
						2015-07-04	10
						2015-07-09	8	2015-07-25	8
						2015-07-27	5	2015-08-01	2(one was malnourished)
						2015-08-02	8	2015-08-17	4
